# Supplementary material for: Topical Spermidine Hyaluronate (Spd-HA) in Vulvovaginal Atrophy: A Preliminary Study
Source: Medicina (Kaunas). 2025 Nov 26;61(12):2104. doi: 10.3390/medicina61122104 (PMC12734423; doi:10.3390/medicina61122104)
Supplement: Supplementary file 1 [file medicina-61-02104-s001.zip]

Archive with 1 entries (1 files):
- medicina-3937502-supplementary.pdf
